# Supplementary material for: 1,2,3,4-Tetra­hydro­phenazine 5,10-dioxide
Source: Acta Crystallogr Sect E Struct Rep Online. 2010 Aug 28;66(Pt 9):o2425. doi: 10.1107/S1600536810030242 (PMC3008063; doi:10.1107/S1600536810030242)
Supplement: Supplementary file 2 [file e-66-o2425-Isup2.hkl]

#
# h,k,l, Fc-squared, Fo-squared, sigma(Fo-squared) and status flag
#
data_I
_shelx_title ' suntao03 in Cmcm'
_shelx_refln_list_code          4
_shelx_F_calc_maximum      271.96
_exptl_crystal_F_000       456.00
_reflns_d_resolution_high  0.7846
 
loop_
 _symmetry_equiv_pos_as_xyz
 'x, y, z'
 '-x, -y, z+1/2'
 '-x, y, -z+1/2'
 'x, -y, -z'
 'x+1/2, y+1/2, z'
 '-x+1/2, -y+1/2, z+1/2'
 '-x+1/2, y+1/2, -z+1/2'
 'x+1/2, -y+1/2, -z'
 '-x, -y, -z'
 'x, y, -z-1/2'
 'x, -y, z-1/2'
 '-x, y, z'
 '-x+1/2, -y+1/2, -z'
 'x+1/2, y+1/2, -z-1/2'
 'x+1/2, -y+1/2, z-1/2'
 '-x+1/2, y+1/2, z'
 
_cell_length_a    11.7780
_cell_length_b    13.1938
_cell_length_c     6.5561
_cell_angle_alpha  90.000
_cell_angle_beta   90.000
_cell_angle_gamma  90.000
 
_shelx_F_squared_multiplier     1.000
 
loop_
 _refln_index_h
 _refln_index_k
 _refln_index_l
 _refln_F_squared_calc
 _refln_F_squared_meas
 _refln_F_squared_sigma
 _refln_observed_status
   2   0   0     5149.12     4520.66     64.95 o
   4   0   0     2261.35     2271.48     23.39 o
   6   0   0     5221.33     5711.02     58.92 o
   8   0   0        5.17        3.75      0.62 o
  12   0   0      685.92      570.16     11.87 o
  14   0   0       11.35       18.11      2.50 o
   1   1   0     6625.94     5998.81     84.93 o
   3   1   0     1193.57     1102.02      9.61 o
   5   1   0      447.69      426.54      5.06 o
   7   1   0      490.90      577.98      5.07 o
   9   1   0      301.43      316.17      5.78 o
  11   1   0      188.48      161.74      3.53 o
  13   1   0        0.12        1.87      0.88 o
   0   2   0        0.10        3.12      6.24 o
   2   2   0      160.60      157.37      3.12 o
   4   2   0       11.57        9.48      0.61 o
   6   2   0       22.33       29.20      0.77 o
   8   2   0        4.13        4.62      0.53 o
  10   2   0        6.95        7.02      0.72 o
  12   2   0        0.06       -0.31      0.44 o
  14   2   0        5.11        5.07      0.88 o
   1   3   0      106.93       83.13      2.50 o
   3   3   0      140.85      144.28      1.80 o
   5   3   0       56.65       68.06      1.53 o
   7   3   0      774.96      755.58      6.40 o
   9   3   0       98.02      107.42      2.02 o
  11   3   0       33.21       28.28      1.95 o
  13   3   0       41.70       45.59      3.12 o
   0   4   0     8228.35     7787.97    112.41 o
   2   4   0      801.15      774.85      6.85 o
   4   4   0      146.25      134.93      1.40 o
   6   4   0      499.61      492.65      6.13 o
   8   4   0      435.43      401.56      4.69 o
  10   4   0        2.28        2.91      0.72 o
  12   4   0       49.93       42.96      1.44 o
  14   4   0        8.30        7.30      1.32 o
   1   5   0      211.82      252.36      2.67 o
   3   5   0     4245.14     4544.65     29.20 o
   5   5   0       11.88       16.31      0.56 o
   7   5   0      496.80      470.69      9.82 o
   9   5   0     1390.94     1352.25     18.31 o
  11   5   0        8.63        8.88      1.29 o
  13   5   0        2.45        4.07      0.72 o
   0   6   0       71.58       80.56      1.32 o
   2   6   0      269.56      283.98      2.23 o
   4   6   0      103.10      117.84      1.39 o
   6   6   0        3.23        3.46      0.31 o
   8   6   0      114.45      115.97      6.08 o
  10   6   0        2.22        2.91      0.79 o
  12   6   0        1.74        2.29      0.72 o
  14   6   0        1.19        2.81      0.88 o
   1   7   0      339.74      323.34      2.88 o
   3   7   0      160.13      181.46      1.72 o
   5   7   0       31.75       36.51      0.78 o
   7   7   0       18.39       20.61      0.90 o
   9   7   0      147.79      151.55      2.52 o
  11   7   0      120.26      116.97      2.38 o
  13   7   0        2.42        3.12      1.25 o
   0   8   0      130.34      134.28      2.21 o
   2   8   0      221.59      177.46      1.61 o
   4   8   0      608.28      587.15      4.35 o
   6   8   0      212.55      225.57      2.57 o
   8   8   0        0.01        0.00      0.59 o
  10   8   0        0.41        0.25      0.42 o
  12   8   0        5.85        3.93      1.25 o
   1   9   0       14.84       13.32      0.83 o
   3   9   0       67.76       77.79      2.12 o
   5   9   0        7.13        4.96      0.58 o
   7   9   0        4.57        3.98      0.51 o
   9   9   0       46.11       48.17      2.52 o
  11   9   0        7.53        6.93      1.56 o
   0  10   0      164.89      155.50      3.75 o
   2  10   0        2.78        3.25      0.62 o
   4  10   0       10.63       12.73      0.72 o
   6  10   0       56.90       53.92      1.44 o
   8  10   0       11.77       12.49      0.80 o
  10  10   0        6.43        5.95      0.88 o
  12  10   0        1.72        2.50      1.25 o
   1  11   0     3045.59     2973.80     30.91 o
   3  11   0       47.49       41.40      1.50 o
   5  11   0      326.59      235.78      3.97 o
   7  11   0      192.12      145.53      3.09 o
   9  11   0        0.00       -0.44      0.44 o
  11  11   0      361.51      399.67      9.37 o
   0  12   0     1316.71     1444.44     22.48 o
   2  12   0        0.23       -0.31      0.44 o
   4  12   0       40.22       33.41      1.32 o
   6  12   0      202.55      164.24      5.00 o
   8  12   0        5.94        8.74      1.25 o
   1  13   0        0.19        0.94      0.44 o
   3  13   0        0.01        0.62      0.62 o
   5  13   0        1.80        3.12      1.25 o
   7  13   0       13.90       11.87      1.87 o
   0  14   0       16.40       14.99      1.87 o
   2  14   0        0.40       -0.94      0.94 o
   4  14   0       12.85       13.74      1.87 o
   6  14   0       20.07       19.98      2.50 o
   1  15   0       72.10       72.44      3.12 o
   3  15   0       12.10       13.74      1.87 o
   5  15   0       12.74       14.36      1.87 o
   2  16   0      229.76      281.02      7.49 o
   4  16   0      117.51      151.75      5.00 o
   1   1   1     6882.56     6518.39     93.67 o
   3   1   1     1252.05     1232.43      5.58 o
   5   1   1       73.61       83.27      0.94 o
   7   1   1      119.42      159.70      1.47 o
   9   1   1      128.07      151.36      1.89 o
  11   1   1      452.63      397.54      4.10 o
  13   1   1        0.00       -0.12      0.47 o
   0   2   1       21.23       15.61      0.62 o
   2   2   1     4519.89     4562.92     34.19 o
   4   2   1     1050.41     1216.64      6.62 o
   6   2   1      368.22      351.96      2.24 o
   8   2   1      309.18      298.57      2.39 o
  10   2   1       11.64       12.91      0.67 o
  12   2   1        1.28        1.14      0.44 o
  14   2   1        1.07        0.16      0.62 o
   1   3   1       60.73       60.14      0.67 o
   3   3   1       61.73       55.23      0.59 o
   5   3   1      167.72      178.85      1.35 o
   7   3   1      273.01      260.32      1.87 o
   9   3   1       46.21       44.39      0.97 o
  11   3   1       58.89       57.54      1.21 o
  13   3   1       14.59       14.47      0.84 o
   0   4   1       77.89       76.51      0.94 o
   2   4   1        2.70        5.60      0.32 o
   4   4   1       28.99       23.62      0.42 o
   6   4   1       59.09       68.64      0.80 o
   8   4   1        0.73        1.22      0.26 o
  10   4   1        8.79        7.78      0.51 o
  12   4   1        0.88        0.39      0.33 o
  14   4   1        9.89       10.41      0.84 o
   1   5   1      140.19      168.19      1.30 o
   3   5   1     4912.73     5167.69     29.47 o
   5   5   1       23.06       29.30      0.43 o
   7   5   1      702.77      656.13      4.05 o
   9   5   1     2374.70     2254.03     14.27 o
  11   5   1       21.71       26.65      1.21 o
  13   5   1       30.87       33.87      1.12 o
   0   6   1     1265.21     1286.53      9.74 o
   2   6   1     5332.39     5770.69     29.54 o
   4   6   1      959.01     1167.31      5.74 o
   6   6   1       22.55       20.91      0.44 o
   8   6   1     3456.83     3348.77     18.94 o
  10   6   1      417.27      406.02      3.90 o
  12   6   1       96.37      106.98      1.89 o
   1   7   1       42.11       32.11      0.48 o
   3   7   1       39.05       49.86      0.62 o
   5   7   1       12.82       14.96      0.44 o
   7   7   1       15.95       16.22      0.47 o
   9   7   1      152.72      149.33      1.95 o
  11   7   1       16.36       17.82      0.84 o
  13   7   1        2.16        1.46      0.72 o
   0   8   1        9.05        8.39      0.39 o
   2   8   1        8.68        6.36      0.25 o
   4   8   1       40.29       40.79      0.62 o
   6   8   1        2.08        1.15      0.25 o
   8   8   1        0.05        0.27      0.27 o
  10   8   1        2.12        1.97      0.42 o
  12   8   1        0.00        0.28      0.46 o
   1   9   1       83.42       78.16      0.97 o
   3   9   1      102.43      104.43      1.10 o
   5   9   1       17.99        9.14      0.44 o
   7   9   1       24.54       23.45      0.65 o
   9   9   1      230.09      220.96      2.67 o
  11   9   1        0.06        0.07      0.30 o
   0  10   1     2964.97     2880.67     24.51 o
   2  10   1        0.05       -0.27      0.31 o
   4  10   1       48.77       42.90      0.88 o
   6  10   1      257.96      200.66      2.57 o
   8  10   1       45.98       48.19      1.76 o
  10  10   1       28.60       36.13      1.28 o
   1  11   1      740.38      804.54      6.71 o
   3  11   1        5.55        5.66      0.62 o
   5  11   1       72.40       65.90      2.44 o
   7  11   1       73.02       61.91      1.46 o
   9  11   1        1.04        1.25      0.39 o
  11  11   1       83.87      101.79      4.37 o
   0  12   1       86.68       89.67      2.21 o
   2  12   1        7.88        8.34      0.72 o
   4  12   1        4.91        3.98      0.72 o
   6  12   1        0.06       -0.21      0.36 o
   8  12   1       15.67       16.78      0.94 o
  10  12   1       10.22        8.12      1.87 o
   1  13   1       40.06       43.56      1.44 o
   3  13   1       13.46       14.42      1.08 o
   5  13   1       30.15       31.89      1.29 o
   7  13   1        6.09        8.05      0.91 o
   0  14   1       50.77       50.58      2.50 o
   2  14   1        0.30        0.21      0.56 o
   4  14   1       84.99       95.57      2.16 o
   6  14   1       25.60       29.48      1.88 o
   1  15   1        0.67        0.31      0.88 o
   3  15   1        9.77        8.53      0.94 o
   5  15   1        0.04        1.25      0.88 o
   0  16   1        0.78       -0.62      0.62 o
   2  16   1       39.73       44.71      2.21 o
   0   0   2    73961.24    61179.60    578.89 o
   2   0   2     1400.20     1466.44      9.71 o
   4   0   2     1458.81     1470.47      9.99 o
   6   0   2     3458.04     3859.32     25.39 o
   8   0   2       23.30       19.40      1.17 o
  10   0   2      318.56      238.20      3.47 o
  12   0   2      503.72      419.04      6.62 o
  14   0   2        9.78       15.98      1.50 o
   1   1   2     5670.44     5625.18     28.21 o
   3   1   2      376.28      356.85      2.15 o
   5   1   2      250.18      275.05      1.73 o
   7   1   2      389.07      423.44      2.66 o
   9   1   2      124.07      131.35      1.50 o
  11   1   2      171.42      159.86      3.25 o
  13   1   2        0.34       -0.45      0.45 o
   0   2   2        0.01        0.21      3.61 o
   2   2   2        0.61        1.32      0.31 o
   4   2   2        0.39        1.04      0.21 o
   6   2   2        1.18        2.37      0.61 o
   8   2   2        1.56        1.56      0.24 o
  10   2   2        8.87        8.36      0.56 o
  12   2   2        0.02       -0.28      0.46 o
  14   2   2        4.13        4.00      0.62 o
   1   3   2      249.56      239.33      1.61 o
   3   3   2       24.51       22.28      0.40 o
   5   3   2       70.82       71.47      0.79 o
   7   3   2      495.45      457.98      3.06 o
   9   3   2       38.36       39.30      0.82 o
  11   3   2       22.96       21.75      0.92 o
  13   3   2       26.46       29.95      1.43 o
   0   4   2     3044.29     2923.07     21.29 o
   2   4   2      860.72      876.52      4.67 o
   4   4   2       20.01       19.79      0.39 o
   6   4   2      272.07      260.54      1.85 o
   8   4   2      385.16      361.25      2.49 o
  10   4   2       12.08       13.07      0.68 o
  12   4   2       30.11       26.27      1.06 o
  14   4   2        7.76        8.65      0.75 o
   1   5   2        6.23        9.91      0.25 o
   3   5   2     1576.46     1686.67      8.38 o
   5   5   2       16.94       21.27      0.56 o
   7   5   2      294.76      281.03      2.06 o
   9   5   2      917.00      888.19      6.60 o
  11   5   2       13.94       14.50      0.99 o
  13   5   2        4.25        5.36      0.62 o
   0   6   2      130.42      131.93      1.46 o
   2   6   2       22.57       24.54      0.68 o
   4   6   2       24.58       20.62      0.38 o
   6   6   2        0.07        0.14      0.21 o
   8   6   2       53.19       52.90      2.01 o
  10   6   2        0.15       -0.06      0.27 o
  12   6   2        3.84        3.68      0.70 o
   1   7   2      126.09      127.90      1.11 o
   3   7   2      108.95      124.77      1.07 o
   5   7   2       12.44       11.82      0.44 o
   7   7   2        6.19        5.96      0.44 o
   9   7   2      125.46      131.84      1.61 o
  11   7   2       76.12       78.12      1.68 o
  13   7   2        1.69        1.67      0.79 o
   0   8   2       90.63       88.90      1.38 o
   2   8   2      190.73      175.47      1.61 o
   4   8   2      347.77      330.94      2.59 o
   6   8   2      111.72      114.14      1.37 o
   8   8   2        0.00       -0.24      0.24 o
  10   8   2        0.01       -0.25      0.25 o
  12   8   2        4.88        5.21      0.54 o
   1   9   2        0.00        0.09      0.24 o
   3   9   2       16.50       15.40      0.54 o
   5   9   2        4.41        5.31      0.42 o
   7   9   2        9.01        9.51      0.51 o
   9   9   2       18.60       19.05      0.71 o
  11   9   2        9.33       10.91      0.70 o
   0  10   2      285.32      287.48      3.71 o
   2  10   2        4.51        4.52      0.46 o
   4  10   2        6.09        4.69      0.36 o
   6  10   2       52.23       50.93      1.02 o
   8  10   2        1.15        0.94      0.25 o
  10  10   2        0.54        0.00      0.36 o
   1  11   2     2029.96     2076.14     17.39 o
   3  11   2       42.46       41.78      1.11 o
   5  11   2      280.80      230.90      2.88 o
   7  11   2      126.57      103.11      1.87 o
   9  11   2        0.70        0.27      0.35 o
   0  12   2     1096.44     1142.19     19.36 o
   2  12   2        2.68        3.78      0.72 o
   4  12   2       32.83       29.83      0.94 o
   6  12   2      166.44      137.53      2.20 o
   8  12   2        1.55        3.28      0.62 o
   1  13   2        0.21        0.00      0.62 o
   3  13   2        0.09        1.62      2.81 o
   5  13   2        0.81        2.81      0.88 o
   7  13   2       11.51       11.11      0.85 o
   0  14   2       30.81       34.97      2.50 o
   2  14   2        3.76        3.79      0.88 o
   4  14   2       10.06        9.77      1.32 o
   6  14   2       19.90       21.40      1.87 o
   1  15   2       31.57       32.79      1.77 o
   3  15   2       18.09       20.61      1.77 o
   5  15   2       10.36        8.74      1.87 o
   1   1   3      950.86     1031.82      4.99 o
   3   1   3      280.35      269.29      1.43 o
   5   1   3       79.91       88.87      0.70 o
   7   1   3       28.26       39.96      0.81 o
   9   1   3       95.52      109.44      1.67 o
  11   1   3      214.96      194.05      2.81 o
  13   1   3        0.02        0.47      0.62 o
   0   2   3      465.46      433.84      2.91 o
   2   2   3      783.46      797.87      3.96 o
   4   2   3      317.18      309.29      1.68 o
   6   2   3      139.95      134.16      1.10 o
   8   2   3       49.47       50.89      0.84 o
  10   2   3        0.00        0.27      0.31 o
  12   2   3        0.22        0.21      0.42 o
   1   3   3       41.18       46.88      0.46 o
   3   3   3       16.59       15.56      0.31 o
   5   3   3       89.83      102.88      0.91 o
   7   3   3       45.65       42.68      1.06 o
   9   3   3       51.01       52.59      0.90 o
  11   3   3        9.32        8.13      0.63 o
  13   3   3        9.40        9.03      0.94 o
   0   4   3       14.12       10.30      0.34 o
   2   4   3       67.62       67.75      0.66 o
   4   4   3        1.06        2.53      0.22 o
   6   4   3        1.15        0.86      0.22 o
   8   4   3        9.45       11.76      0.62 o
  10   4   3       19.70       18.59      0.73 o
  12   4   3        0.00        0.00      0.39 o
   1   5   3       67.97       83.94      0.81 o
   3   5   3     1828.30     1890.22      9.05 o
   5   5   3       29.34       28.19      0.55 o
   7   5   3      464.27      451.21      3.62 o
   9   5   3     1400.55     1374.52      9.38 o
  11   5   3        7.48        8.76      0.75 o
  13   5   3       28.25       33.79      1.46 o
   0   6   3      363.63      335.16      3.83 o
   2   6   3     1719.29     1855.77      9.98 o
   4   6   3      440.22      512.94      3.28 o
   6   6   3       13.19       13.34      0.42 o
   8   6   3     1934.87     1915.01     10.70 o
  10   6   3      245.68      229.63      2.79 o
  12   6   3       69.90       79.16      1.87 o
   1   7   3        1.19        1.46      0.25 o
   3   7   3      115.21      130.89      1.48 o
   5   7   3        6.99        5.43      0.27 o
   7   7   3        2.16        2.29      0.25 o
   9   7   3      149.68      147.83      1.64 o
  11   7   3        0.96        1.77      0.51 o
   0   8   3       27.31       29.67      1.84 o
   2   8   3       46.45       46.89      0.87 o
   4   8   3        7.64        6.97      0.47 o
   6   8   3        0.50        0.36      0.24 o
   8   8   3        8.45       10.73      0.54 o
  10   8   3        1.78        1.48      0.39 o
  12   8   3        1.15        0.21      0.72 o
   1   9   3        4.16        4.03      0.32 o
   3   9   3       40.08       40.56      0.84 o
   5   9   3        8.42        8.74      0.47 o
   7   9   3       17.67       15.52      0.70 o
   9   9   3       87.15       85.66      1.53 o
  11   9   3        1.05        0.87      0.47 o
   0  10   3     1461.30     1456.28     13.69 o
   2  10   3        4.36        3.53      0.42 o
   4  10   3       41.09       37.14      0.82 o
   6  10   3      157.81      145.31      1.82 o
   8  10   3       23.58       23.67      0.98 o
  10  10   3       16.36       19.39      1.16 o
   1  11   3      369.10      398.93      3.61 o
   3  11   3        3.49        3.94      0.71 o
   5  11   3       50.25       48.31      1.12 o
   7  11   3       34.30       30.54      1.04 o
   9  11   3        0.08        0.50      0.42 o
   0  12   3        3.08        4.86      0.72 o
   2  12   3       20.94       24.52      0.88 o
   4  12   3        4.19        3.68      0.51 o
   6  12   3        1.06        0.62      0.51 o
   8  12   3       23.63       23.62      2.19 o
   1  13   3        1.82        1.72      0.77 o
   3  13   3        0.88        0.50      0.42 o
   5  13   3       13.35       14.49      1.08 o
   7  13   3       10.40       12.61      1.32 o
   0  14   3        9.45       11.24      1.87 o
   2  14   3        3.57        1.87      1.25 o
   4  14   3       37.15       43.09      3.12 o
   0   0   4    11870.33    11961.83    276.33 o
   2   0   4      347.02      404.10      2.63 o
   4   0   4      417.04      441.66      3.17 o
   6   0   4     1029.98     1126.48     16.65 o
   8   0   4       16.82       18.31      1.08 o
  10   0   4      110.72      104.04      2.69 o
  12   0   4      227.01      206.74      4.42 o
   1   1   4     1836.97     1880.20      8.46 o
   3   1   4       59.07       53.77      0.55 o
   5   1   4      162.16      181.78      1.35 o
   7   1   4      201.14      202.64      1.81 o
   9   1   4        7.55        7.62      0.44 o
  11   1   4      107.51      104.40      2.09 o
  13   1   4        2.98        1.87      0.62 o
   0   2   4        0.46       -0.19      0.36 o
   2   2   4        5.29        4.58      0.20 o
   4   2   4        3.34        3.88      0.20 o
   6   2   4        0.83        0.90      0.21 o
   8   2   4        0.51        0.39      0.22 o
  10   2   4        7.70        8.04      0.49 o
  12   2   4        0.05        0.47      0.62 o
   1   3   4       99.37       90.16      0.79 o
   3   3   4        0.95        1.11      0.21 o
   5   3   4       19.44       20.26      0.46 o
   7   3   4      161.81      159.01      1.45 o
   9   3   4        3.28        2.61      0.44 o
  11   3   4        8.90        7.95      0.67 o
   0   4   4      469.99      446.30      4.04 o
   2   4   4      257.19      253.67      1.65 o
   4   4   4        0.55        0.35      0.21 o
   6   4   4       41.55       39.22      0.66 o
   8   4   4      226.88      229.62      2.25 o
  10   4   4       26.36       27.60      0.98 o
  12   4   4        9.51        8.77      1.08 o
   1   5   4        1.47        1.04      0.25 o
   3   5   4      313.93      332.35      3.19 o
   5   5   4       22.43       24.79      0.59 o
   7   5   4       91.20       92.59      1.20 o
   9   5   4      315.57      310.35      3.68 o
  11   5   4       10.49       12.30      0.84 o
   0   6   4       78.15       81.28      1.54 o
   2   6   4        2.90        1.84      0.25 o
   4   6   4        2.29        2.19      0.27 o
   6   6   4        3.89        5.02      0.44 o
   8   6   4        3.33        5.56      0.65 o
  10   6   4        5.55        5.50      0.47 o
  12   6   4        4.75        3.43      0.90 o
   1   7   4       13.99       13.60      0.51 o
   3   7   4       39.68       44.99      1.32 o
   5   7   4        1.96        2.38      0.33 o
   7   7   4        0.13       -0.09      0.26 o
   9   7   4       67.62       68.99      1.27 o
  11   7   4       20.31       22.01      1.12 o
   0   8   4       23.34       24.37      1.08 o
   2   8   4       59.23       57.34      1.02 o
   4   8   4       95.50       95.29      1.68 o
   6   8   4       24.87       22.81      0.76 o
   8   8   4        0.01       -0.11      0.28 o
  10   8   4        0.27        0.06      0.29 o
   1   9   4        3.71        2.57      0.48 o
   3   9   4        0.28        0.21      0.25 o
   5   9   4        0.74        0.94      0.28 o
   7   9   4       11.60       11.45      0.84 o
   9   9   4        0.60        0.21      0.44 o
   0  10   4      279.30      289.18      3.97 o
   2  10   4       28.13       26.84      0.76 o
   4  10   4        4.67        3.30      0.47 o
   6  10   4       41.35       44.00      1.12 o
   8  10   4        2.52        2.25      0.56 o
   1  11   4      817.66      855.45      6.46 o
   3  11   4       22.44       24.21      0.83 o
   5  11   4      160.39      150.23      2.04 o
   7  11   4       45.12       37.80      1.12 o
   0  12   4      631.02      665.83      7.69 o
   2  12   4       19.37       19.11      0.79 o
   4  12   4       21.16       21.84      0.91 o
   6  12   4       94.97       87.37      1.53 o
   1  13   4        1.21        1.37      0.56 o
   3  13   4        0.29       -0.16      0.33 o
   5  13   4        0.01       -0.21      0.62 o
   2  14   4        8.83        5.62      1.25 o
   4  14   4        3.66        3.75      1.25 o
   1   1   5      147.61      158.07      1.13 o
   3   1   5       53.45       52.68      0.57 o
   5   1   5       25.35       29.48      0.47 o
   7   1   5        2.60        2.63      0.37 o
   9   1   5       25.79       28.83      0.81 o
  11   1   5       57.95       59.73      1.18 o
   0   2   5      133.78      130.85      1.40 o
   2   2   5       60.44       63.59      0.69 o
   4   2   5       37.19       36.79      0.56 o
   6   2   5       43.21       44.51      0.84 o
   8   2   5        1.77        2.07      0.28 o
  10   2   5        1.94        1.77      0.51 o
   1   3   5       43.83       44.93      0.57 o
   3   3   5        7.52        7.52      0.31 o
   5   3   5       28.27       29.84      0.66 o
   7   3   5        0.65        0.39      0.22 o
   9   3   5       27.09       27.17      0.91 o
  11   3   5        0.05       -0.38      0.38 o
   0   4   5        0.48        0.21      0.36 o
   2   4   5       31.11       30.30      0.55 o
   4   4   5        6.51        6.34      0.32 o
   6   4   5        0.29        0.28      0.21 o
   8   4   5       21.54       22.50      0.79 o
  10   4   5       17.78       16.49      0.76 o
   1   5   5       32.95       38.40      0.79 o
   3   5   5      503.78      512.65      3.66 o
   5   5   5       17.35       18.28      0.85 o
   7   5   5      238.35      248.43      2.25 o
   9   5   5      553.91      553.36      4.41 o
  11   5   5        0.36        1.12      0.67 o
   0   6   5       30.20       30.08      1.20 o
   2   6   5      437.55      434.01      3.65 o
   4   6   5      184.32      187.87      1.75 o
   6   6   5       17.44       16.76      0.71 o
   8   6   5      747.87      762.49      6.70 o
  10   6   5      115.06      110.31      3.06 o
   1   7   5       11.04       10.15      0.51 o
   3   7   5       58.53       58.74      1.11 o
   5   7   5        0.49       -0.09      0.24 o
   7   7   5       18.41       19.79      0.76 o
   9   7   5       95.02       97.40      1.73 o
   0   8   5       40.62       41.88      1.44 o
   2   8   5       32.83       33.58      0.79 o
   4   8   5        0.85        1.31      0.25 o
   6   8   5        2.80        3.12      0.51 o
   8   8   5       10.58       12.53      0.71 o
   1   9   5        0.89        0.10      0.25 o
   3   9   5        6.08        6.02      0.51 o
   5   9   5        0.24       -0.14      0.25 o
   7   9   5        6.53        4.69      0.51 o
   0  10   5      482.06      500.99      6.13 o
   2  10   5        7.82        7.18      0.56 o
   4  10   5       25.93       25.23      0.82 o
   6  10   5       58.96       60.96      1.18 o
   8  10   5        5.61        6.05      0.80 o
   1  11   5      148.95      154.12      2.51 o
   3  11   5        0.65        0.70      0.36 o
   5  11   5       24.72       26.67      0.92 o
   0  12   5        3.34        3.12      0.72 o
   2  12   5       17.11       19.64      0.96 o
   4  12   5        1.58        1.00      0.56 o
   1  13   5        1.43        1.25      0.62 o
   3  13   5        0.28        0.62      0.51 o
   0   0   6     2247.68     2212.88     23.83 o
   2   0   6      121.54      121.44      2.02 o
   4   0   6      144.58      145.20      1.83 o
   6   0   6      248.68      252.85      2.58 o
   8   0   6        0.07        0.42      0.42 o
  10   0   6       37.66       42.11      1.46 o
   1   1   6      537.17      527.82      3.64 o
   3   1   6        1.54        1.00      0.20 o
   5   1   6       80.03       83.62      0.91 o
   7   1   6       64.65       64.78      1.10 o
   9   1   6        0.28        0.76      0.35 o
   0   2   6        0.00        0.62      0.59 o
   2   2   6        0.87        0.62      0.21 o
   4   2   6        3.15        2.97      0.25 o
   6   2   6        0.00        0.21      0.21 o
   8   2   6        2.01        2.08      0.38 o
  10   2   6        2.87        2.41      0.47 o
   1   3   6       20.48       22.09      0.60 o
   3   3   6        2.97        2.62      0.22 o
   5   3   6        0.83        0.59      0.22 o
   7   3   6       32.01       31.17      0.78 o
   9   3   6        0.26        0.10      0.27 o
   0   4   6       39.61       36.39      1.17 o
   2   4   6       51.41       54.60      0.96 o
   4   4   6        6.68        6.31      0.35 o
   6   4   6        2.83        2.34      0.26 o
   8   4   6       82.16       88.02      1.42 o
   1   5   6        1.33        1.56      0.37 o
   3   5   6       69.39       67.99      1.13 o
   5   5   6        6.69        7.83      0.47 o
   7   5   6       31.89       31.85      0.96 o
   9   5   6       85.18       88.30      2.47 o
   0   6   6       33.52       36.91      1.29 o
   2   6   6        4.93        4.13      0.42 o
   4   6   6        0.01        0.10      0.25 o
   6   6   6        1.26        1.50      0.31 o
   8   6   6        0.20        0.94      0.51 o
   1   7   6        0.45        0.21      0.25 o
   3   7   6       12.04       12.09      0.64 o
   5   7   6        0.17        0.19      0.29 o
   7   7   6        1.91        2.05      0.52 o
   0   8   6        1.60        1.41      0.55 o
   2   8   6        7.18        7.72      0.51 o
   4   8   6       15.28       16.06      0.71 o
   6   8   6        4.64        3.84      0.51 o
   1   9   6        1.39        1.18      0.32 o
   3   9   6        0.15       -0.33      0.33 o
   5   9   6        0.26        0.11      0.36 o
   0  10   6      132.31      142.82      2.88 o
   2  10   6       23.50       23.29      0.96 o
   4  10   6        3.38        3.46      0.51 o
   1  11   6      275.09      289.88      6.04 o
   3  11   6        5.96        6.67      0.90 o
   1   1   7       31.68       31.88      0.87 o
   3   1   7        9.64        9.60      0.47 o
   5   1   7        7.68        7.69      0.51 o
   7   1   7        0.69       -0.11      0.29 o
   0   2   7       20.68       23.87      2.81 o
   2   2   7        1.52        1.97      0.29 o
   4   2   7        2.56        2.50      0.30 o
   6   2   7        8.10        9.24      0.41 o
   8   2   7        0.10        0.42      0.32 o
   1   3   7       15.77       14.71      0.73 o
   3   3   7        1.28        1.33      0.34 o
   5   3   7        4.46        4.64      0.43 o
   7   3   7        0.09        0.17      0.29 o
   0   4   7        1.42        1.46      0.56 o
   2   4   7        8.33        8.29      0.49 o
   4   4   7        6.00        5.31      0.35 o
   6   4   7        0.13        0.21      0.28 o
   1   5   7       18.33       15.76      0.73 o
   3   5   7      131.64      123.97      1.91 o
   5   5   7        6.19        5.35      0.47 o
   0   6   7        0.17       -0.31      0.44 o
   2   6   7      113.36      106.72      1.69 o
   4   6   7       64.02       63.85      1.28 o
   6   6   7       14.69       12.29      0.64 o
   1   7   7        5.74        5.29      0.56 o
   3   7   7       19.16       18.03      0.88 o
   5   7   7        0.20       -0.36      0.47 o
   0   8   7       14.45       15.20      1.08 o
   2   8   7        8.91        8.22      0.63 o
   4   8   7        0.07        0.10      0.39 o
   1   9   7        1.46        1.70      0.42 o
   0   0   8      510.57      498.96     11.24 o
   2   0   8       57.56       51.35      1.43 o
   4   0   8       37.68       35.09      1.29 o
   1   1   8      139.29      129.50      2.34 o
   3   1   8        0.01       -0.28      0.30 o
   0   2   8        0.72        1.25      0.94 o
   2   2   8        0.00       -0.35      0.35 o
   1   3   8        3.90        3.39      0.39 o
   3   3   8        0.58        0.16      0.39 o
   0   4   8        3.43        4.16      1.56 o
   2   4   8        7.31        6.99      0.51 o
 
